# Supplementary material for: Shifts in Abundance and Diversity of Soil Ammonia-Oxidizing Bacteria and Archaea Associated with Land Restoration in a Semi-Arid Ecosystem
Source: PLoS One. 2015 Jul 14;10(7):e0132879. doi: 10.1371/journal.pone.0132879 (PMC4501784; doi:10.1371/journal.pone.0132879)
Supplement: S1 Dataset — (XLS) [file pone.0132879.s001.xls]

## Sheet: AOB
	Quantity
FL1	373391
FL2	258558
FL3	117867
FL4	287507
FL5	191880
AFL1	33331.1
AFL2	33861.5
AFL3	41445.9
AFL4	23740.5
AFL5	23231
LL1	24148.3
LL2	15721.1
LL3	20042
LL4	24111.4
LL5	17389.2
CL1	54509.9
CL2	34678.4
CL3	70013.7
CL4	32803.3
CL5	96883.2

## Sheet: AOA
	Quantity
FL1	5.45099e+06
FL2	3.46784e+06
FL3	7.00137e+06
FL4	3.28033e+06
FL5	9.68832e+06
AFL1	3.78293e+06
AFL2	3.5164e+06
AFL3	5.20556e+06
AFL4	5.31414e+06
AFL5	5.21879e+06
LL1	4.89788e+06
LL2	4.89374e+06
LL3	3.76382e+06
LL4	4.26167e+06
LL5	5.38401e+06
CL1	2.67688e+06
CL2	5.504e+06
CL3	5.45371e+06
CL4	4.06606e+06
CL5	3.71822e+06

## Sheet: PNR
	pnr
LL1	1.79351
LL2	1.14289
LL3	1.56849
LL4	1.51024
LL5	1.53794
CL1	1.27253
CL2	1.54207
CL3	1.2798
CL4	1.23651
CL5	1.19138
FL1	2.57708
FL2	1.90532
FL3	2.14066
FL4	2.36281
FL5	2.33064
AFL1	1.76798
AFL2	1.58129
AFL3	1.71766
AFL4	1.84809
AFL5	1.83762

## Sheet: AOA TRFLP
	T-RFLP（%）
		71	134	167	327	417	434	441	547
	FL1	0.0427011	0.0399058	0.0274376	0.0187208	0.0385818	0.147744	0.665821	0.0190886
	FL2	0.0519113	0.0319221	0.0613834	0.0676532	0.0921257	0.12489	0.558316	0.011798
	FL3	0.0287292	0.0813103	0.10233	0.145676	0.131925	0.11885	0.259145	0.132035
	FL4	0.0714976	0.0253355	0.156057	0.044194	0.0433709	0.202755	0.436357	0.020433
	FL5	0.320885	0.0404235	0.0346487	0	0	0.210202	0.39384	0
	AFL1	0.077762	0.0238695	0.110062	0.0567612	0.0945582	0.184342	0.436198	0.0164459
	AFL2	0.06748	0.0207134	0.0955096	0.049256	0.0820554	0.159968	0.49313	0.0318872
	AFL3	0.0654695	0.0200962	0.092664	0.0477885	0.0796106	0.155202	0.467911	0.0712587
	AFL4	0.0842168	0.0258508	0.119198	0.0614728	0.102407	0.199644	0.371019	0.0361912
	AFL5	0.084877	0.0260535	0.120133	0.0619547	0.10321	0.201209	0.386118	0.0164448
	LL1	0.123058	0.0359961	0.0351034	0.018748	0.0245688	0.258294	0.490019	0.0142128
	LL2	0.0031677	0.0230722	0.0312515	0.124628	0.0633067	0.0176824	0.636093	0.100799
	LL3	0.0400756	0.0204042	0.0500656	0.0520713	0.0251099	0.178122	0.583738	0.0504127
	LL4	0.0772028	0.0215068	0.129351	0.118221	0.0393109	0.186311	0.375726	0.0523702
	LL5	0.00344526	0.0142684	0.165927	0.220413	0.140735	0.0285369	0.283738	0.142936
	CL1	0.0300241	0.0364532	0.10267	0.0721559	0.0537171	0.170583	0.504993	0.0294041
	CL2	0.0313905	0.0252595	0.084035	0.0497425	0.0358457	0.150454	0.593763	0.0295103
	CL3	0.0170528	0.0378128	0.0218721	0.0650602	0.0322521	0.0491196	0.663577	0.113253
	CL4	0.00582081	0.0170691	0.0174624	0.0535672	0.0171478	0.0167545	0.615118	0.25706
	CL5	0.00985331	0.0342639	0.0187881	0.0870933	0.0694742	0.0640744	0.500042	0.216411

## Sheet: AOB TRFLP
T-RFLP（%）
	57	62	140	156	235	256
FL1	0.172245	0.277534	0.00631777	0.113336	0.16932	0.261248
FL2	0.0704726	0.317519	0.0093225	0.135869	0.052566	0.414251
FL3	0.0845023	0.337718	0.0188322	0.249041	0.0776586	0.232248
FL4	0.0350376	0.21376	0.00566631	0.134822	0.222052	0.388662
FL5	0.160283	0.207834	0.0404814	0.190704	0.170546	0.230152
AFL1	0.12184	0.229866	0.155097	0.266605	0.0634917	0.1631
AFL2	0.0544704	0.32011	0.0950865	0.422769	0.0244385	0.0831254
AFL3	0.111073	0.285354	0.032456	0.378358	0.0407405	0.152018
AFL4	0.0451977	0.290543	0.0809347	0.408485	0.0151105	0.15973
AFL5	0.0518539	0.240847	0.130895	0.4139	0.0373875	0.125116
LL1	0.0564659	0.192824	0.140136	0.310205	0.153303	0.147066
LL2	0.0669354	0.202251	0.202786	0.364871	0.0188248	0.144332
LL3	0.164731	0.242474	0.049402	0.293812	0.0943838	0.155197
LL4	0.0907271	0.262578	0.111435	0.343404	0.0678115	0.124044
LL5	0.0834221	0.262949	0.136907	0.393499	0.00958226	0.113641
CL1	0.181083	0.151866	0.0840154	0.280378	0.0999905	0.202667
CL2	0.195019	0.181431	0.0426083	0.254626	0.159977	0.166339
CL3	0.0127924	0.179917	0.0484243	0.47727	0.143077	0.13852
CL4	0.149464	0.146009	0.0583891	0.287832	0.103104	0.255201
CL5	0.0341621	0.191387	0.147772	0.404717	0.0239803	0.197982
